# Supplementary material for: Exploring the role of aggrephagy-related signatures in immune microenvironment, prognosis, and therapeutic strategies of breast cancer
Source: Medicine (Baltimore). 2024 Oct 18;103(42):e39999. doi: 10.1097/MD.0000000000039999 (PMC11495756; doi:10.1097/MD.0000000000039999)
Supplement: Supplementary file 1 [file medi-103-e39999-s001.xlsx]

## Sheet: Table S1
Table S1. 44 Aggrephagy-related gene
Symbol	ENTREZ ID
ARL13B	200894
CETN1	1068
CFTR	1080
DYNC1H1	1778
DYNC1I1	1780
DYNC1I2	1781
DYNC1LI1	51143
DYNC1LI2	1783
DYNLL1	8655
DYNLL2	140735
HDAC6	10013
HSF1	3297
HSP90AA1	3320
IFT88	8100
PARK7	11315
PCNT	5116
PRKN	5071
RPS27A	6233
TUBA3D	113457
TUBA3E	112714
TUBA4A	7277
TUBA4B	80086
TUBA8	51807
TUBAL3	79861
TUBB1	81027
TUBB2A	7280
TUBB2B	347733
TUBB3	10381
TUBB4A	10382
TUBB4B	10383
TUBB6	84617
TUBB8	347688
TUBB8B	260334
UBA52	7311
UBB	7314
UBC	7316
UBE2N	7334
UBE2V1	7335
TUBA1A	10376
TUBA1B	7278
TUBA1C	84790
TUBA3C	7278
VCP	7415
VIM	7431
